# Supplementary material for: PIWI Associated siRNAs and piRNAs Specifically Require the Caenorhabditis elegans HEN1 Ortholog henn-1
Source: PLoS Genet. 2012 Apr 19;8(4):e1002616. doi: 10.1371/journal.pgen.1002616 (PMC3334881; doi:10.1371/journal.pgen.1002616)
Supplement: Table S1 — Oligonucleotide sequences used in the study. Names and oligonucleotide sequences are shown. (XLSX) [file pgen.1002616.s007.xlsx]

## Sheet: Sheet1
Table S1. Oligonucleotide sequences used in the study*.
Small RNA Northern Blot Probe Sequences
miR-35	ACTGCTAGTTTCCACCCGGTGA
miR-58	ATTGCCGTACTGAACGATCTCA
26G siR-O1	TTGAAAATAATCTACCGTTTCTGAGC
26G siR-O7	TGAAACCTCATACACGATATCTACTC
fkb-8 22G siRNA	TCAAACAATATCAAGCAACATC
22G siR-1	ACCTCATACCGCGTATCTATTC
21UR-2921	AAATCGACACCAGTAAATCGA
GFP mRNA Northern Blot Probe Primer Sequences
GFP 431 F	TGAAGTCAAGTTTGAAGGTG
GFP R	CATGGATGAACTATACAAATAG
Taqman Small RNA Probe Target Sequences
miR-1	TGGAATGTAAAGAAGTATGTA
miR-35	TCACCGGGTGGAAACTAGCAGT
26G siR-S5	GTGGATCAGCAGTGAGCGACATGGTA
26G siR-O1	GCTCAGAAACGGTAGATTATTTTCAA
26G siR-O2	GTTATGACTCATAATTGCAGCAAATG
22G siR-1	GAATAGATACGCGGTATGAGGT
E01G4.5 22G siRNA	GTCACAAACTACGTCTTTTTCT
B0250.8 22G siRNA	GTTCCAAAATGATTCCAAGGAA
21UR-1	TGGTACGTACGTTAACCGTGC
21UR-3442	TACTAGAGTGTTGAGATTGTG
21UR-3502	TATTGTTATTTGATTGGCATG
Quantitative RT-PCR Primer Sequences
GFP	ACCAGACAACCATTACCTGTCC
GFP	TCCCAGCAGCTGTTACAAACTC
Tc1	CACACGACGACGTTGAAACC
Tc1	AACCGTTAAGCATGGAGGTG
Tc3	AATAGTCGCGGGTTGAGTTG
Tc3	GAGCGTTCACGGAGAAGAAG
E01G4.7	GCACAAGGTTTCGTTCTTGGTG
E01G4.7	AGTGACATCCCTTCTGATCG
C04G2.8	CGTGCTTCGACTGCAAAGAAGA
C04G2.8	TTCTGTTGGCTTCTGCTGCG
ssp-16	GTCATCAAACAACAATGAGTACCG
ssp-16	GCTCCAGCAGTGCGAGTGAT
ZC168.6	GTCCAGTTTATGGGTTCGTGGATG
ZC168.6	AGTCTCTTCGGCTGGCACTTC
E01G4.5	CTCAAGAAAGTTTCACAGCAGGCC
E01G4.5	CACTTACACAAAACATTTCTC
C40A11.10	TGTGGATTTCAACGTGGCGG
C40A11.10	GATGCTATCGCTTAGCGGTGG
rpl-32 (control)	CAAGGTCGTCAAGAAGAAGC
rpl-32 (control)	GGCTACACGACGGTATCTGT
Primer Sequences for Generating Transgenes
attB1-ubl-1p F	GGGGACAAGTTTGTACAAAAAAGCAGGCTGCGGCCGCGGATCCATAGCTATTTTCCCCGCCGAG
attB4-ubl-1p R	GGGGACAACTTTGTATAGAAAAGTTGGGTGGCTTGACTGACCCTAGTTCTG
attB3-ubl-1u F	GGGGACAACTTTGTATAATAAAGTTGACACTGTTGTCCAATTTTTAACC
attB2-ubl-1u R	GGGGACCACTTTGTACAAGAAAGCTGGGTAGCGGCCGCCAAGGGTATCCTGGTCATGAC
attB4r-gfp F	GGGGACAACTTTTCTATACAAAGTTGATGAGTAAAGGAGAAGAACTTTTC
attB3r-gfp R	GGGGACAACTTTATTATACAAAGTTGTCTATTTGTATAGTTCATCCATG
X-motif-ubl-1u F	GGGGACAACTTTGTATAATAAAGTTGAACCTCATACCGCGTATCTATTCAACACTGTTGTCCAATTTTTAACC
X-1-3sub attB3	GGGGACAACTTTGTATAATAAAGTTGACACCTCATACCGCGTATCTAAAGAACACTGTTGTCCAATTTTTAACC
X-12-14sub attB3	GGGGACAACTTTGTATAATAAAGTTGACACCTCATAGGCCGTATCTATTCAACACTGTTGTCCAATTTTTAACC
X-13sub attB3	GGGGACAACTTTGTATAATAAAGTTGACACCTCATACGGCGTATCTATTCAACACTGTTGTCCAATTTTTAACC
X-13del attB3	GGGGACAACTTTGTATAATAAAGTTGACACCTCATACGCGTATCTATTCAACACTGTTGTCCAATTTTTAACC
X-13ins attB3	GGGGACAACTTTGTATAATAAAGTTGACACCTCATACCCGCGTATCTATTCAACACTGTTGTCCAATTTTTAACC
X-20-22mut attB3	GGGGACAACTTTGTATAATAAAGTTGACTGGTCATACCGCGTATCTATTCAACAC
X-4-5mut attB3	GGGGACAACTTTGTATAATAAAGTTGACACCTCATACCGCGTATCATTTCAACACTGTTGTCCAATTTTTAACC
X-4del attB3	GGGGACAACTTTGTATAATAAAGTTGACACCTCATACCGCGTATCTTTCAACACTGTTGTCCAATTTTTAACC
X-9-11sub attB3	GGGGACAACTTTGTATAATAAAGTTGACACCTCATACCGGCAATCTATTCAACACTGTTGTCC
attB1-K02E2.11 LH F	GGGGACAAGTTTGTACAAAAAAGCAGGCTACGTAGTTTTCAGCTGAAACAAGTAG
attB4-K02E2.11 LH R	GGGGACAACTTTGTATAGAAAAGTTGGGTGGAAAAGATTTTGAAGGGTAAATTTGG
attB3-K02E2.11 RH F	GGGGACAACTTTGTATAATAAAGTTGACACCTTACTTCTTTAACACATTCACTG
attB2-K02E2.11 RH R	GGGGACCACTTTGTACAAGAAAGCTGGGTAGAGAAAGCTGTCAATTCTGACC
attB4r-Cbr-unc-119 F	GGGGACAACTTTTCTATACAAAGTTGACCAGATGCCACGGCCACCACCA
attB3r-Cbr-unc-119 R	GGGGACAACTTTATTATACAAAGTTGTGACATTCTCTAATGAAAAAATCTTTCAGTTG
Primer Sequences for 5' RACE
X-cluster 5p RACE Round1	CAAACTTACCCACATTTGGGCGCTTTGCAGGATGG
X-cluster 5p RACE Round2	TGGAAACGTTTCAAAAATTACTGAACACACTGTTG
*all sequences shown 5'-3'
